# Supplementary material for: Achnanthidium tinea sp. nov. – a new monoraphid diatom (Bacillariophyceae) species, described on the basis of molecular and morphological approaches
Source: PhytoKeys. 2021 Mar 12;174:147–63. doi: 10.3897/phytokeys.174.60337 (PMC7979678; doi:10.3897/phytokeys.174.60337)
Supplement: XML Treatment for Achnanthidium tinea [file phytokeys.174.60337-treatment1.xml]

<!DOCTYPE tp:taxon-treatment
  PUBLIC "-//TaxonX//DTD Taxonomic Treatment Publishing DTD v0 20100105//EN" "tax-treatment-NSO.dtd">
<tp:taxon-treatment xmlns:tp="http://www.plazi.org/taxpub"><tp:treatment-meta><kwd-group><label>Taxon classification</label><kwd><named-content xmlns:xlink="http://www.w3.org/1999/xlink" content-type="kingdom">Plantae</named-content></kwd><kwd><named-content xmlns:xlink="http://www.w3.org/1999/xlink" content-type="order">Cocconeidales</named-content></kwd><kwd><named-content xmlns:xlink="http://www.w3.org/1999/xlink" content-type="family">Achnanthidiaceae</named-content></kwd></kwd-group><mixed-citation publication-type="journal"><person-group><name><surname>Tseplik</surname><given-names>Natalia D.</given-names></name><name><surname>Maltsev</surname><given-names>Yevhen I.</given-names></name><name><surname>Glushchenko</surname><given-names>Anton M.</given-names></name><name><surname>Kuznetsova</surname><given-names>Irina V.</given-names></name><name><surname>Genkal</surname><given-names>Sergei I.</given-names></name><name><surname>Kociolek</surname><given-names>John Patrick</given-names></name><name><surname>Kulikovskiy</surname><given-names>Maxim S.</given-names></name></person-group><article-title><italic><tp:taxon-name><tp:taxon-name-part taxon-name-part-type="genus" reg="Achnanthidium">Achnanthidium</tp:taxon-name-part> <tp:taxon-name-part taxon-name-part-type="species" reg="tinea">tinea</tp:taxon-name-part></tp:taxon-name></italic> sp. nov. – a new monoraphid diatom (<tp:taxon-name><tp:taxon-name-part taxon-name-part-type="class">Bacillariophyceae</tp:taxon-name-part></tp:taxon-name>) species, described on the basis of molecular and morphological approaches</article-title><source>PhytoKeys</source><day>12</day><month>3</month><year>2021</year><volume>174</volume><fpage>147</fpage><lpage>163</lpage><pub-id pub-id-type="doi">10.3897/phytokeys.174.60337</pub-id></mixed-citation></tp:treatment-meta><tp:nomenclature><tp:taxon-name><object-id xmlns:xlink="http://www.w3.org/1999/xlink" content-type="arpha" xlink:type="simple">4E1EA69A-DF2C-5644-B985-D251F6AA213C</object-id>
            <tp:taxon-name-part taxon-name-part-type="genus" reg="Achnanthidium">Achnanthidium</tp:taxon-name-part>
            <tp:taxon-name-part taxon-name-part-type="species" reg="tinea">tinea</tp:taxon-name-part>
          </tp:taxon-name><tp:taxon-authority>Tseplik, Kulikovskiy, Kociolek &amp; Maltsev</tp:taxon-authority><tp:taxon-status xmlns:xlink="http://www.w3.org/1999/xlink" xlink:type="simple">sp. nov.</tp:taxon-status><xref ref-type="fig" rid="F1">Figs 1</xref><xref ref-type="fig" rid="F2">, 2</xref><xref ref-type="fig" rid="F3">, 3</xref></tp:nomenclature><tp:treatment-sec sec-type="Holotype" id="SECID0EACAE"><title>Holotype.</title><p>Slide no 04133 in collection of MHA, Main Botanical Garden Russian Academy of Science, Moscow, Russia, represented here by Fig. <xref ref-type="fig" rid="F1">1E</xref>.</p><fig id="F1" position="float" orientation="portrait"><object-id xmlns:xlink="http://www.w3.org/1999/xlink" content-type="doi" xlink:type="simple">10.3897/phytokeys.174.60337.figure1</object-id><object-id xmlns:xlink="http://www.w3.org/1999/xlink" content-type="arpha" xlink:type="simple">95A6ACE0-2744-5532-B531-E2A8C2B01B0C</object-id><label>Figure 1.</label><caption><p><bold>A–R</bold><italic><tp:taxon-name><tp:taxon-name-part taxon-name-part-type="genus" reg="Achnanthidium">Achnanthidium</tp:taxon-name-part> <tp:taxon-name-part taxon-name-part-type="species" reg="tinea">tinea</tp:taxon-name-part></tp:taxon-name></italic> (Tseplik, Kulikovskiy, Kociolek &amp; Maltsev), sp. nov. <abbrev xmlns:xlink="http://www.w3.org/1999/xlink" xlink:title="Light microscopic" id="ABBRID0E6CAE" xlink:type="simple">LM</abbrev>, DIC, size diminution series. Slide no 04133. Holotype (<bold>E</bold>). Scale bar: 10 μm.</p></caption><graphic xmlns:xlink="http://www.w3.org/1999/xlink" xlink:href="phytokeys-174-147-g001.jpg" position="float" orientation="portrait" xlink:type="simple" id="oo_519678.jpg"><uri content-type="original_file" xlink:type="simple">https://binary.pensoft.net/fig/519678</uri></graphic></fig></tp:treatment-sec><tp:treatment-sec sec-type="Reference strain" id="SECID0EKDAE"><title>Reference strain.</title><p>Sample Ind296, isolated in sample I227.</p></tp:treatment-sec><tp:treatment-sec sec-type="type locality" id="SECID0EPDAE"><title>Type locality.</title><p>Indonesia. Sulawesi Island, Temple Lake, periphyton, <named-content xmlns:xlink="http://www.w3.org/1999/xlink" content-type="dwc:verbatimCoordinates" xlink:type="simple"><named-content content-type="geo-json" specific-use="{&#34;type&#34;:&#34;Point&#34;,&#34;coordinates&#34;:[119.976883,4.115383]}" id="NCID0EYDAE" xlink:type="simple">04°06.923'N, 119°58.613'E</named-content></named-content>, 5 m. elev., <italic>leg.</italic> I.I. Ivanov, <italic>22.09.2010</italic>.</p></tp:treatment-sec><tp:treatment-sec sec-type="description" id="SECID0EBEAE"><title>Description.</title><p><bold><italic><abbrev xmlns:xlink="http://www.w3.org/1999/xlink" xlink:title="Light microscopic" id="ABBRID0EKEAE" xlink:type="simple">LM</abbrev></italic></bold> (Fig. <xref ref-type="fig" rid="F1">1A–R</xref>). Frustules rectangular in girdle view, raphe valve very slightly concave. Valves linear-elliptic with gradually narrowing ends. Length 14.7–17.5 µm (16.2 ± 0.9; n=17), breadth 4.0–5.0 µm (4.5 ± 0.3; n=17). The raphe valve possesses a straight filiform raphe, which lies in a narrow linear axial area. The central area is represented by a symmetrical butterfly-shaped fascia that reaches the valve margins on both sides. Striae on raphe valve strongly radiate, curved. The rapheless valve possesses a narrow lanceolate axial area. Central area absent, on some valves somewhat shorter striae in the center are present. Striae parallel in the center on the valve, slightly radiate near the valve ends.</p><p><bold><italic><abbrev xmlns:xlink="http://www.w3.org/1999/xlink" xlink:title="scanning electron microscopy" id="ABBRID0EYEAE" xlink:type="simple">SEM</abbrev>, external view</italic></bold> (Figs <xref ref-type="fig" rid="F2">2A–C</xref>, <xref ref-type="fig" rid="F3">3A</xref>). Central raphe ends are straight and drop-shaped (Fig. <xref ref-type="fig" rid="F2">2A</xref>, white arrows). Distal raphe ends curve strongly to one side of the valve (Fig. <xref ref-type="fig" rid="F2">2A</xref>, white arrowheads). Striae on the raphe valve 30–35 in 10 µm (32.5 ± 2.5 in 10 µm; n=4). Areolae elliptical or rounded in shape, approximately 40 in 10 µm. Striae on the rapheless valve 30–33 in 10 µm (31 ± 1.2 in 10 µm; n=4). Areolae small, also rounded or elliptical, approximately 50 in 10 µm. Shorter striae in the center are clearly visible in <abbrev xmlns:xlink="http://www.w3.org/1999/xlink" xlink:title="scanning electron microscopy" id="ABBRID0EOFAE" xlink:type="simple">SEM</abbrev>; this often occurs only on one side of the valve (Fig. <xref ref-type="fig" rid="F3">3A</xref>, white arrow).</p><fig id="F2" position="float" orientation="portrait"><object-id xmlns:xlink="http://www.w3.org/1999/xlink" content-type="doi" xlink:type="simple">10.3897/phytokeys.174.60337.figure2</object-id><object-id xmlns:xlink="http://www.w3.org/1999/xlink" content-type="arpha" xlink:type="simple">D1886135-70AA-5844-A5AB-F78B290E9E1E</object-id><label>Figure 2.</label><caption><p><bold>A–D</bold><italic><tp:taxon-name><tp:taxon-name-part taxon-name-part-type="genus" reg="Achnanthidium">Achnanthidium</tp:taxon-name-part> <tp:taxon-name-part taxon-name-part-type="species" reg="tinea">tinea</tp:taxon-name-part></tp:taxon-name></italic> (Tseplik, Kulikovskiy, Kociolek &amp; Maltsev), sp. nov. <abbrev xmlns:xlink="http://www.w3.org/1999/xlink" xlink:title="scanning electron microscopy" id="ABBRID0ELGAE" xlink:type="simple">SEM</abbrev>. Sample no 04133. Raphe valves <bold>A–C</bold> external views <bold>D</bold> internal view <bold>A</bold> white arrows shows the central raphe ends. White arrowheads shows the distal raphe ends <bold>D</bold> white arrows shows the central raphe ends. White arrowheads shows the helictoglossae. Scale bars: 2 μm.</p></caption><graphic xmlns:xlink="http://www.w3.org/1999/xlink" xlink:href="phytokeys-174-147-g002.jpg" position="float" orientation="portrait" xlink:type="simple" id="oo_519679.jpg"><uri content-type="original_file" xlink:type="simple">https://binary.pensoft.net/fig/519679</uri></graphic></fig><p><bold><italic><abbrev xmlns:xlink="http://www.w3.org/1999/xlink" xlink:title="scanning electron microscopy" id="ABBRID0EBHAE" xlink:type="simple">SEM</abbrev>, internal view</italic></bold> (Figs <xref ref-type="fig" rid="F2">2D</xref>, <xref ref-type="fig" rid="F3">3B–D</xref>). Central raphe ends are simple and straight (Fig. <xref ref-type="fig" rid="F2">2D</xref>, white arrows). Distal raphe ends terminate in helictoglossae (Fig. <xref ref-type="fig" rid="F2">2D</xref>, white arrowheads). Shorter striae in the center are clearly visible in <abbrev xmlns:xlink="http://www.w3.org/1999/xlink" xlink:title="scanning electron microscopy" id="ABBRID0EXHAE" xlink:type="simple">SEM</abbrev>, this often occurs only on one side of the valve (Fig. <xref ref-type="fig" rid="F3">3B, C</xref>, white arrows).</p><fig id="F3" position="float" orientation="portrait"><object-id xmlns:xlink="http://www.w3.org/1999/xlink" content-type="doi" xlink:type="simple">10.3897/phytokeys.174.60337.figure3</object-id><object-id xmlns:xlink="http://www.w3.org/1999/xlink" content-type="arpha" xlink:type="simple">E792726A-2BC0-5460-B90D-7E3AD0856922</object-id><label>Figure 3.</label><caption><p><bold>A–D</bold><italic><tp:taxon-name><tp:taxon-name-part taxon-name-part-type="genus" reg="Achnanthidium">Achnanthidium</tp:taxon-name-part> <tp:taxon-name-part taxon-name-part-type="species" reg="tinea">tinea</tp:taxon-name-part></tp:taxon-name></italic> (Tseplik, Kulikovskiy, Kociolek &amp; Maltsev), sp. nov. <abbrev xmlns:xlink="http://www.w3.org/1999/xlink" xlink:title="scanning electron microscopy" id="ABBRID0EUIAE" xlink:type="simple">SEM</abbrev>. Sample no 04133. Rapheless valves. <bold>A</bold> external view <bold>B–D</bold> internal views <bold>A–C</bold> white arrows shows the short striae. Scale bars: 2 μm.</p></caption><graphic xmlns:xlink="http://www.w3.org/1999/xlink" xlink:href="phytokeys-174-147-g003.jpg" position="float" orientation="portrait" xlink:type="simple" id="oo_519680.jpg"><uri content-type="original_file" xlink:type="simple">https://binary.pensoft.net/fig/519680</uri></graphic></fig></tp:treatment-sec><tp:treatment-sec sec-type="etymology" id="SECID0EDJAE"><title>Etymology.</title><p>Epithet refers to the butterfly-like shape of the fascia on the raphe valve of the new species; <italic><tp:taxon-name><tp:taxon-name-part taxon-name-part-type="genus" reg="Achnanthidium"/><tp:taxon-name-part taxon-name-part-type="species" reg="tinea">tinea</tp:taxon-name-part></tp:taxon-name></italic> meaning moth in Latin.</p></tp:treatment-sec><tp:treatment-sec sec-type="distribution" id="SECID0ETJAE"><title>Distribution.</title><p>As yet known only from type locality.</p><p>Molecular data (Fig. <xref ref-type="fig" rid="F4">4</xref>)</p><p>Our new species belongs to the large clade with monoraphid diatoms and sister clade with gomphocymbelloid diatoms. Strain <italic><tp:taxon-name><tp:taxon-name-part taxon-name-part-type="genus" reg="Achnanthidium">A.</tp:taxon-name-part> <tp:taxon-name-part taxon-name-part-type="species" reg="tinea">tinea</tp:taxon-name-part></tp:taxon-name></italic> sp. nov. combined (<abbrev xmlns:xlink="http://www.w3.org/1999/xlink" xlink:title="Bayesian inference" id="ABBRID0ELKAE" xlink:type="simple">BI</abbrev> 100; <abbrev xmlns:xlink="http://www.w3.org/1999/xlink" xlink:title="Maximum Likelihood" id="ABBRID0EPKAE" xlink:type="simple">ML</abbrev> 100) with two strains of <italic><tp:taxon-name><tp:taxon-name-part taxon-name-part-type="genus" reg="Achnanthidium">A.</tp:taxon-name-part> <tp:taxon-name-part taxon-name-part-type="species" reg="minutissimum">minutissimum</tp:taxon-name-part></tp:taxon-name></italic> AW2 and Ashort2 and <italic><tp:taxon-name><tp:taxon-name-part taxon-name-part-type="genus" reg="Achnanthidium">A.</tp:taxon-name-part> <tp:taxon-name-part taxon-name-part-type="species" reg="saprophilum">saprophilum</tp:taxon-name-part></tp:taxon-name></italic> D06-036. 15 other strains of <italic><tp:taxon-name><tp:taxon-name-part taxon-name-part-type="genus" reg="Achnanthidium">A.</tp:taxon-name-part> <tp:taxon-name-part taxon-name-part-type="species" reg="minutissimum">minutissimum</tp:taxon-name-part></tp:taxon-name></italic> combined to form a sister branch together with three strains of <italic><tp:taxon-name><tp:taxon-name-part taxon-name-part-type="genus" reg="Achnanthidium">A.</tp:taxon-name-part> <tp:taxon-name-part taxon-name-part-type="species" reg="digitatum">digitatum</tp:taxon-name-part></tp:taxon-name></italic> and <italic><tp:taxon-name><tp:taxon-name-part taxon-name-part-type="genus" reg="Achnanthidium">A.</tp:taxon-name-part> <tp:taxon-name-part taxon-name-part-type="species" reg="gladius">gladius</tp:taxon-name-part></tp:taxon-name></italic> Tseplik et al. Other monoraphid taxa from genera <italic><tp:taxon-name><tp:taxon-name-part taxon-name-part-type="genus" reg="Pauliella">Pauliella</tp:taxon-name-part></tp:taxon-name></italic>, <italic><tp:taxon-name><tp:taxon-name-part taxon-name-part-type="genus" reg="Psammothidium">Psammothidium</tp:taxon-name-part></tp:taxon-name></italic>, <italic><tp:taxon-name><tp:taxon-name-part taxon-name-part-type="genus" reg="Planothidium">Planothidium</tp:taxon-name-part></tp:taxon-name></italic>, <italic><tp:taxon-name><tp:taxon-name-part taxon-name-part-type="genus" reg="Cocconeis">Cocconeis</tp:taxon-name-part></tp:taxon-name></italic>, <italic><tp:taxon-name><tp:taxon-name-part taxon-name-part-type="genus" reg="Lemnicola">Lemnicola</tp:taxon-name-part></tp:taxon-name></italic> and <italic><tp:taxon-name><tp:taxon-name-part taxon-name-part-type="genus" reg="Gogorevia">Gogorevia</tp:taxon-name-part></tp:taxon-name></italic> spp. formed sister clades to the branch containing these <italic><tp:taxon-name><tp:taxon-name-part taxon-name-part-type="genus" reg="Achnanthidium">Achnanthidium</tp:taxon-name-part></tp:taxon-name></italic> taxa in the molecular tree.</p><fig id="F4" position="float" orientation="portrait"><object-id xmlns:xlink="http://www.w3.org/1999/xlink" content-type="doi" xlink:type="simple">10.3897/phytokeys.174.60337.figure4</object-id><object-id xmlns:xlink="http://www.w3.org/1999/xlink" content-type="arpha" xlink:type="simple">850A16C9-1B0E-5601-B000-5402E76EA188</object-id><label>Figure 4.</label><caption><p>Bayesian tree of <italic><tp:taxon-name><tp:taxon-name-part taxon-name-part-type="genus" reg="Achnanthidium">Achnanthidium</tp:taxon-name-part> <tp:taxon-name-part taxon-name-part-type="species" reg="tinea">tinea</tp:taxon-name-part></tp:taxon-name></italic> (Tseplik, Kulikovskiy, Kociolek &amp; Maltsev), sp. nov. (indicated in bold) constructed from a concatenated alignment of 152 partial 18S rDNA sequences of 404 characters. Values above the horizontal lines are bootstrap support from RAxML analyses (&lt;50 are not shown); values below the horizontal lines and to the right of the slash mark are Bayesian posterior probabilities (&lt;90 are not shown). All sequences have strain numbers (if available). Species of centric diatoms were used as an outgroup. * is 100% statistical support.</p></caption><graphic xmlns:xlink="http://www.w3.org/1999/xlink" xlink:href="phytokeys-174-147-g004.jpg" position="float" orientation="portrait" xlink:type="simple" id="oo_519681.jpg"><uri content-type="original_file" xlink:type="simple">https://binary.pensoft.net/fig/519681</uri></graphic></fig></tp:treatment-sec></tp:taxon-treatment>
